# Supplementary material for: Coupling coordination between environment, economy and tourism: A case study of China
Source: PLoS One. 2020 Feb 4;15(2):e0228426. doi: 10.1371/journal.pone.0228426 (PMC6999866; doi:10.1371/journal.pone.0228426)
Supplement: S2 File — (XLSX) [file pone.0228426.s002.xlsx]

## Sheet: Weight2 of eco-environment
	2003	2004	2005	2006	2007	2008	2009	2010	2011	2012	2013	2014	2015	2016	2017	Average
A11. Wetland area per capita	0.834693	0.831615	0.828905	0.786034	0.793874	0.804244	0.818439	0.818967	0.805424	0.81565	0.828156	0.832037	0.830641	0.812157	0.844727	0.819038
A12. Forest cover rate	0.133641	0.140083	0.144042	0.130543	0.134713	0.135479	0.118757	0.118198	0.116908	0.11879	0.110853	0.110556	0.108666	0.111748	0.111303	0.122952
A13. Green areas per capita	0.0316662	0.0283018	0.0270537	0.083423	0.0714136	0.0602773	0.0628042	0.0628349	0.0776674	0.0655594	0.0609916	0.0574066	0.0606925	0.0760942	0.0439703	0.0580104
A21. Discharged volume of industrial SO2	0.233481	0.302653	0.221077	0.240548	0.219032	0.199358	0.166914	0.185454	0.139921	0.140973	0.14962	0.140911	0.156666	0.143144	0.156006	0.186384
A22. Discharge of smoke and dust	0.146156	0.182358	0.211749	0.195667	0.237867	0.239351	0.267649	0.222173	0.215426	0.259766	0.257562	0.28807	0.224476	0.198812	0.191279	0.222558
A23. Discharge of waste water	0.143851	0.160208	0.175744	0.161407	0.157983	0.171927	0.173128	0.188458	0.224977	0.194862	0.191078	0.190405	0.206559	0.256935	0.249994	0.189834
A24. Discharge of ammonia nitrogen from waste water per capita	0.143851	0.160208	0.175744	0.161407	0.157983	0.171927	0.173128	0.188458	0.224977	0.194862	0.191078	0.190405	0.206559	0.256935	0.249994	0.189834
A25. Discharge of COD emissions from waste water per capita	0.332662	0.194573	0.215686	0.240971	0.227134	0.217438	0.219182	0.215458	0.194698	0.209537	0.210663	0.190208	0.205739	0.144174	0.152728	0.21139
A31. Soil erosion control area per capit	0.514808	0.593285	0.57322	0.619519	0.620728	0.614218	0.632388	0.609842	0.581062	0.602265	0.46762	0.463527	0.557175	0.48112	0.533088	0.564258
A32. Investment of pollution treatment per capita	0.485192	0.406715	0.42678	0.380481	0.379272	0.385782	0.367612	0.390158	0.418938	0.397735	0.53238	0.536473	0.442825	0.51888	0.466912	0.435742

## Sheet: Weight1 of eco-environment
	2003	2004	2005	2006	2007	2008	2009	2010	2011	2012	2013	2014	2015	2016	2017	Average
A1. Ecological environment endowment	0.834042	0.806838	0.831703	0.811339	0.804538	0.799213	0.801328	0.793734	0.774432	0.788686	0.779525	0.715473	0.793456	0.749263	0.715744	0.786621
A2. Ecological environment pressure	0.0485409	0.0605139	0.0441336	0.0418047	0.0395568	0.0409621	0.0400745	0.0341185	0.041949	0.0453514	0.0420771	0.0514231	0.0673913	0.0599854	0.0606128	0.0478997
A3. Ecological environment response	0.117417	0.132648	0.124163	0.146857	0.155905	0.159825	0.158597	0.172148	0.183619	0.165963	0.178398	0.233104	0.139153	0.190752	0.223643	0.16548

## Sheet: Weight2 of economy
	2003	2004	2005	2006	2007	2008	2009	2010	2011	2012	2013	2014	2015	2016	2017	Average
B11. Per capita GDP	0.449859	0.486138	0.524515	0.563469	0.582981	0.603512	0.632151	0.610794	0.553194	0.534079	0.527042	0.532819	0.573431	0.766501	0.703542	0.576268
B12. Fixed asset investment per capita	0.550141	0.513862	0.475485	0.436531	0.417019	0.396488	0.367849	0.389206	0.446806	0.465921	0.472958	0.467181	0.426569	0.233499	0.296458	0.423732
B21. Proportion of secondary industry	0.199371	0.295175	0.363999	0.369371	0.309613	0.313403	0.299665	0.257351	0.195123	0.188588	0.173022	0.161809	0.146067	0.195418	0.174945	0.242861
B22. Proportion of tertiary industry	0.800629	0.704825	0.636001	0.630629	0.690387	0.686597	0.700335	0.742649	0.804877	0.811412	0.826978	0.838191	0.853933	0.804582	0.825055	0.757139
B31. Import and export as a share of GDP	0.65114	0.682608	0.705111	0.692722	0.702513	0.677003	0.698185	0.667719	0.66383	0.666984	0.658201	0.643743	0.700465	0.677889	0.604607	0.672848
B32. Foreign direct investment as a share of GDP	0.34886	0.317392	0.294889	0.307278	0.297487	0.322997	0.301815	0.332281	0.33617	0.333016	0.341799	0.356257	0.299535	0.322111	0.395393	0.327152

## Sheet: Weight1 of economy
	2003	2004	2005	2006	2007	2008	2009	2010	2011	2012	2013	2014	2015	2016	2017	Average
B1. Economic level	0.283095	0.281822	0.275685	0.272852	0.266839	0.259921	0.25552	0.229996	0.220753	0.225516	0.241587	0.254522	0.219596	0.302448	0.223732	0.254259
B2. Industrial structure	0.241269	0.17221	0.157694	0.192534	0.206281	0.19846	0.191285	0.218801	0.276729	0.279584	0.31839	0.350091	0.332585	0.287891	0.423536	0.256489
B3. Foreign trade	0.475636	0.545968	0.566621	0.534614	0.52688	0.541618	0.553195	0.551203	0.502518	0.4949	0.440023	0.395387	0.447819	0.409661	0.352731	0.489252

## Sheet: Weight2 of tourism
	2003	2004	2005	2006	2007	2008	2009	2010	2011	2012	2013	2014	2015	2016	2017	Average
C11. Dependency on domestic tourism	0.268991	0.271035	0.268915	0.267767	0.260905	0.260655	0.264014	0.255827	0.27444	0.285114	0.268139	0.272447	0.325992	0.352111	0.343181	0.282636
C12. Dependency on inbound tourism	0.731009	0.728965	0.731085	0.732233	0.739095	0.739345	0.735986	0.744173	0.72556	0.714886	0.731861	0.727553	0.674008	0.647889	0.656819	0.717364
C21. Domestic travel densit	0.394009	0.40282	0.396555	0.404229	0.44732	0.356883	0.530022	0.404732	0.413642	0.423302	0.323731	0.322568	0.224193	0.368258	0.361024	0.384886
C22. Inbound travel density	0.605991	0.59718	0.603445	0.595771	0.55268	0.643117	0.469978	0.595268	0.586358	0.576698	0.676269	0.677432	0.775807	0.631742	0.638976	0.615114
C31. Benefits of travel agencies	0.683773	0.569209	0.669419	0.61954	0.722478	0.672288	0.730344	0.427462	0.488542	0.597533	0.556079	0.465616	0.5621	0.531533	0.519475	0.587693
C32. Benefits of star hotels	0.316227	0.430791	0.330581	0.38046	0.277522	0.327712	0.269656	0.572538	0.511458	0.402467	0.443921	0.534384	0.4379	0.468467	0.480525	0.412307
C41. Occupational share of travel agency	0.483716	0.439321	0.451324	0.479042	0.482693	0.612242	0.635933	0.548164	0.573216	0.577899	0.561476	0.600396	0.607117	0.603155	0.618526	0.551615
C42. Occupational share of star hotel	0.516284	0.560679	0.548676	0.520958	0.517307	0.387758	0.364067	0.451836	0.426784	0.422101	0.438524	0.399604	0.392883	0.396845	0.381474	0.448385
C51. Consumption of domestic tourism per capita	0.238079	0.229105	0.191664	0.174435	0.157209	0.157113	0.205763	0.155874	0.148683	0.130194	0.143118	0.126176	0.126958	0.134754	0.154534	0.164911
C52. Consumption of inbound tourism per capita	0.38177	0.421894	0.373818	0.370101	0.364501	0.381447	0.427079	0.367542	0.34573	0.331307	0.35464	0.310855	0.278246	0.30946	0.285812	0.353613
C53. Average stay of inbound tourism	0.380151	0.349002	0.434517	0.455465	0.478289	0.46144	0.367159	0.476584	0.505587	0.538499	0.502241	0.562969	0.594795	0.555785	0.559654	0.481476

## Sheet: Weight1 of tourism
	2003	2004	2005	2006	2007	2008	2009	2010	2011	2012	2013	2014	2015	2016	2017	Average
C1. Dependency on tourism income	0.190693	0.184874	0.191549	0.192534	0.185093	0.219567	0.184206	0.209563	0.162951	0.148787	0.184566	0.19015	0.120491	0.142868	0.123833	0.175448
C2. Tourist reception scale	0.303863	0.304451	0.319724	0.290815	0.251463	0.266596	0.253592	0.244038	0.174846	0.154665	0.2321	0.201416	0.321986	0.191134	0.181817	0.246167
C3. Benefits of tourism industry	0.172482	0.186379	0.163151	0.200226	0.240997	0.124895	0.205019	0.198865	0.193845	0.156703	0.236037	0.271833	0.227015	0.251195	0.30227	0.208727
C4. Benefits of tourism employment	0.218115	0.21202	0.204471	0.197111	0.199265	0.236717	0.225436	0.214126	0.325683	0.361137	0.180618	0.157338	0.149147	0.211187	0.20671	0.219939
C5. Tourist behavior	0.114847	0.112276	0.121104	0.119315	0.123182	0.152225	0.131747	0.133408	0.142675	0.178707	0.166679	0.179263	0.18136	0.203616	0.185371	0.149718

## Sheet: Weight of three subsystems
	2003	2004	2005	2006	2007	2008	2009	2010	2011	2012	2013	2014	2015	2016	2017	Average
A. Ecological environment	0.592592	0.532993	0.538522	0.536134	0.515688	0.550691	0.553015	0.544409	0.527302	0.554874	0.56278	0.575598	0.562128	0.618729	0.599768	0.557682
B. Economic development level	0.176343	0.229462	0.226163	0.235897	0.25633	0.245989	0.281432	0.267418	0.26221	0.255116	0.258445	0.25324	0.259088	0.221079	0.204102	0.242154
C. Tourism industry	0.231065	0.237545	0.235315	0.22797	0.227981	0.20332	0.165553	0.188173	0.210488	0.190011	0.178775	0.171162	0.178784	0.160192	0.196129	0.200164
