# Supplementary material for: Coupling coordination between environment, economy and tourism: A case study of China
Source: PLoS One. 2020 Feb 4;15(2):e0228426. doi: 10.1371/journal.pone.0228426 (PMC6999866; doi:10.1371/journal.pone.0228426)
Supplement: S3 File — (XLSX) [file pone.0228426.s003.xlsx]

## Sheet: U_envi
Comprehensive evaluation value of ecological environment	2003	2004	2005	2006	2007	2008	2009	2010	2011	2012	2013	2014	2015	2016	2017	Average
Beijing	0.00858464	0.00626688	0.00613668	0.00867882	0.00608248	0.00471533	0.00515797	0.0044979	0.00415976	0.00493489	0.00474628	0.00532936	0.00796361	0.006936	0.0094014	0.00623947
Tianjin	0.0127713	0.0079032	0.0110279	0.00764478	0.00794485	0.00832471	0.00873619	0.0100346	0.0114405	0.00745446	0.0079295	0.0102664	0.00915019	0.00543228	0.00519914	0.00875067
Hebei	0.00824266	0.00866	0.00943063	0.00847399	0.00882586	0.00911442	0.00899808	0.0103052	0.0120728	0.0105527	0.00930597	0.0127559	0.00992685	0.00889033	0.0101075	0.00971086
Shanxi	0.00749717	0.0100847	0.009227	0.0117172	0.0129805	0.0143232	0.0124825	0.0132088	0.0148949	0.0134829	0.0129978	0.0103135	0.00807777	0.0106697	0.0214357	0.0122262
Inner Mongolia	0.0500227	0.0517201	0.0511275	0.0582113	0.0588696	0.0590185	0.0601393	0.0576776	0.0669617	0.061704	0.0669844	0.0759309	0.0616656	0.0667161	0.0794664	0.0617477
Liaoning	0.0167835	0.0177398	0.0172759	0.0195698	0.0205976	0.0164163	0.0155731	0.0157448	0.0158853	0.0153495	0.0126687	0.0145554	0.0113548	0.0129303	0.0130329	0.0156985
Jilin	0.0181315	0.0193369	0.0184052	0.0182128	0.0189126	0.019976	0.0187009	0.0185336	0.019378	0.0190265	0.0112508	0.0122604	0.0125874	0.014012	0.013079	0.0167869
Heilongjiang	0.0343609	0.0345316	0.0340982	0.0338396	0.0342851	0.0353848	0.0355923	0.0331542	0.0352858	0.0344005	0.0293078	0.0274519	0.0302929	0.0310061	0.030159	0.0328767
Shanghai	0.00268614	0.00225764	0.00276571	0.001725	0.00184394	0.00266845	0.00202395	0.00299891	0.00210507	0.0033394	0.00130972	0.0037946	0.00438888	0.0112795	0.0164709	0.00411052
Jiangsu	0.00620976	0.00650286	0.0064647	0.0076239	0.00943572	0.00874258	0.00750694	0.00681621	0.00876394	0.00858934	0.0103236	0.00835278	0.0100514	0.0109305	0.00816429	0.00829856
Zhejiang	0.0140264	0.0142173	0.0141247	0.0141875	0.0156419	0.014344	0.0129449	0.0120263	0.013142	0.0140925	0.0151971	0.0164488	0.0144902	0.0153307	0.0133139	0.0142352
Anhui	0.00627334	0.00709392	0.00610251	0.0058009	0.00685313	0.00721576	0.00610807	0.00623694	0.00733473	0.00720312	0.00874774	0.0056297	0.00790395	0.010049	0.00788437	0.00709581
Fujian	0.0167595	0.0178953	0.0262169	0.014388	0.0152935	0.014944	0.0121554	0.0129867	0.0132973	0.0146273	0.016821	0.0176158	0.0166748	0.0150421	0.013844	0.0159041
Jiangxi	0.0148667	0.0178964	0.0162823	0.0160681	0.0166923	0.0170838	0.0155756	0.0166569	0.0170466	0.0164431	0.0136426	0.0131277	0.0143602	0.0137962	0.0138727	0.0155607
Shandong	0.00993129	0.00946495	0.00873325	0.0142042	0.0131991	0.0142874	0.0113696	0.0113457	0.014212	0.0127125	0.010171	0.0137589	0.010063	0.0134714	0.014608	0.0121022
Henan	0.00381029	0.00523909	0.00549493	0.00494031	0.00677034	0.00589218	0.00381189	0.00513962	0.00516001	0.0043734	0.00430774	0.00521136	0.0049401	0.00669012	0.00700986	0.00525275
Hubei	0.00959283	0.0097942	0.00910044	0.0101578	0.0107055	0.0101968	0.0106685	0.0115237	0.00981981	0.0101422	0.0105389	0.0107741	0.0105634	0.0128	0.0114924	0.0105247
Hunan	0.00981695	0.0112232	0.0112483	0.0105912	0.0111539	0.0108895	0.00987613	0.0100996	0.0100283	0.010662	0.00879691	0.00796384	0.00919921	0.00823834	0.00679026	0.00977183
Guangdong	0.0131829	0.0124644	0.0135148	0.0122587	0.0131443	0.0138386	0.011029	0.0115754	0.010552	0.0112268	0.00902083	0.00761862	0.0104007	0.00893537	0.0072533	0.0110677
Guangxi	0.00668956	0.0085115	0.0114835	0.00872221	0.00943482	0.00954351	0.00948877	0.00973033	0.0113151	0.0110343	0.0102253	0.0087813	0.0113049	0.0103074	0.0083464	0.00966126
Hainan	0.0146717	0.0165056	0.0158628	0.019222	0.0172875	0.0147467	0.0135409	0.0130862	0.0165243	0.0172921	0.0131098	0.0131701	0.0123588	0.0112395	0.0118476	0.0146977
Chongqing	0.00392666	0.00396096	0.00364867	0.00457312	0.00598268	0.00825142	0.00707902	0.00884252	0.0110167	0.00966161	0.00945587	0.00849704	0.0103557	0.00868835	0.00798013	0.00746136
Sichuan	0.00724743	0.0100616	0.00865119	0.00890688	0.00945826	0.00938877	0.00814509	0.00845507	0.0103153	0.00941866	0.00911913	0.00961072	0.0104327	0.0102888	0.0102325	0.00931547
Guizhou	0.00405569	0.00527775	0.00483927	0.00620577	0.00696254	0.00751929	0.00554369	0.00690425	0.0082312	0.00837483	0.0119068	0.0135637	0.0112296	0.0119484	0.0123119	0.00832498
Yunnan	0.00886309	0.0110341	0.00995266	0.00908117	0.0102202	0.0104564	0.0102742	0.0112188	0.0127648	0.0129881	0.0122402	0.0139007	0.0132346	0.0129871	0.013699	0.0115277
Tibet	0.448664	0.426935	0.429291	0.421047	0.405509	0.403082	0.417827	0.371197	0.383053	0.39315	0.344846	0.317558	0.345343	0.317905	0.30838	0.382252
Shaanxi	0.0117073	0.0137345	0.0131223	0.0119725	0.014339	0.0149131	0.0158342	0.0207131	0.0199656	0.0186488	0.0150168	0.0157764	0.013093	0.0137119	0.0162104	0.0152506
Gansu	0.0184195	0.0215542	0.0196631	0.022355	0.0227181	0.0226466	0.0233158	0.024903	0.0249196	0.0269811	0.0217779	0.0247727	0.02055	0.0236514	0.028004	0.0230821
Qinghai	0.181099	0.174935	0.176485	0.175241	0.171617	0.172031	0.180014	0.215875	0.168136	0.171651	0.229767	0.219543	0.238301	0.231356	0.221104	0.195144
Ningxia	0.0149548	0.0216212	0.015299	0.020324	0.0227479	0.0252348	0.0243684	0.0245304	0.0257246	0.025594	0.0266034	0.0429851	0.0194395	0.0352057	0.0296894	0.0249548
Xinjiang	0.0161502	0.0155765	0.0149232	0.0140554	0.0144908	0.0148104	0.016118	0.0139815	0.0164933	0.0148891	0.0318637	0.0326813	0.0303021	0.0295541	0.0296099	0.0203666

## Sheet: U_econ
Comprehensive evaluation value of economy	2003	2004	2005	2006	2007	2008	2009	2010	2011	2012	2013	2014	2015	2016	2017	Average
Beijing	0.126607	0.117786	0.120271	0.120136	0.118132	0.123133	0.116302	0.118046	0.123277	0.119947	0.116251	0.114272	0.110311	0.110328	0.11403	0.117922
Tianjin	0.0836656	0.087015	0.0951177	0.0873773	0.0825099	0.0800547	0.0822587	0.0805418	0.0784266	0.0776552	0.0778452	0.0781689	0.0766632	0.0747747	0.0708566	0.0808621
Hebei	0.0115649	0.0140163	0.0147205	0.0151926	0.0150542	0.0168055	0.0172039	0.0167272	0.0159192	0.0147803	0.0149083	0.0133229	0.0114259	0.0143729	0.0147112	0.0147151
Shanxi	0.015326	0.0128948	0.0134199	0.0144839	0.0162071	0.0166899	0.0138094	0.0129349	0.0132784	0.015087	0.0173369	0.0198677	0.0258104	0.0237458	0.0222205	0.0168742
Inner Mongolia	0.0205565	0.021497	0.0238573	0.0253904	0.0248427	0.0251407	0.0250127	0.0232468	0.0235172	0.0227086	0.026124	0.028712	0.017654	0.0242369	0.0260766	0.0239049
Liaoning	0.0468878	0.0485837	0.0411906	0.0421479	0.0451777	0.0461289	0.0477855	0.0497546	0.046835	0.0473633	0.0475724	0.0440127	0.0279584	0.0299375	0.0343434	0.0430453
Jilin	0.0129191	0.0156059	0.0170201	0.0187781	0.019134	0.0197319	0.0194896	0.0189066	0.0168687	0.0167021	0.01651	0.0139391	0.0112705	0.0173298	0.014637	0.0165895
Heilongjiang	0.0095077	0.00956785	0.0108501	0.01216	0.0130429	0.0136259	0.0144247	0.0148381	0.0151845	0.0170609	0.0180475	0.0185177	0.0174176	0.0179941	0.0262592	0.0152333
Shanghai	0.122794	0.138602	0.127256	0.11922	0.115602	0.112292	0.114757	0.111225	0.107291	0.105511	0.0999424	0.101218	0.106615	0.116137	0.108676	0.113809
Jiangsu	0.067015	0.068783	0.0728123	0.0705346	0.0692906	0.0670034	0.0664966	0.0667046	0.062211	0.0602555	0.0567981	0.0550926	0.0531779	0.0594417	0.0506281	0.063083
Zhejiang	0.0563533	0.0601878	0.0604512	0.0587796	0.0571172	0.0548004	0.0559683	0.0541532	0.0521083	0.0514317	0.0513633	0.0520521	0.0527171	0.0587659	0.0545999	0.0553899
Anhui	0.013643	0.0117751	0.012293	0.0154789	0.0172614	0.0174523	0.016509	0.0175623	0.0158833	0.0165876	0.0170444	0.0159851	0.0169103	0.0202497	0.0199327	0.0163045
Fujian	0.0425223	0.0447408	0.0469734	0.0532774	0.0508236	0.0507989	0.0450046	0.0431484	0.0420829	0.0407189	0.0392251	0.0362907	0.0360665	0.0410958	0.0338717	0.0431094
Jiangxi	0.0158616	0.017901	0.0169456	0.0162144	0.0151066	0.0176327	0.0187119	0.020921	0.01988	0.0189857	0.0184357	0.0170812	0.0168334	0.0218726	0.0199476	0.0181554
Shandong	0.0299355	0.0348045	0.0353579	0.0334367	0.0318532	0.0303707	0.0308741	0.0311422	0.0319005	0.0316084	0.0328802	0.0332277	0.0308347	0.0351971	0.0317309	0.0323436
Henan	0.00326944	0.00343503	0.00560535	0.0068869	0.00776051	0.00843767	0.00899962	0.00870173	0.0103783	0.0117171	0.012187	0.0142273	0.0150542	0.0185073	0.0167665	0.0101289
Hubei	0.0192915	0.0177198	0.0166952	0.0178043	0.0183009	0.0178236	0.0174772	0.0172674	0.0170035	0.015725	0.0183394	0.0208071	0.0191775	0.0215961	0.0225975	0.0185084
Hunan	0.0170749	0.0144591	0.015052	0.0144843	0.0149486	0.0155612	0.0158805	0.0157337	0.0158592	0.015205	0.0177982	0.0186863	0.0172029	0.0206371	0.0271082	0.0170461
Guangdong	0.0890221	0.0945817	0.0937465	0.086999	0.0840253	0.0767583	0.0815062	0.0772641	0.0702458	0.0697319	0.0667658	0.0613582	0.0631985	0.0680091	0.0585284	0.0761161
Guangxi	0.0124169	0.0081377	0.00863125	0.00945272	0.0103877	0.0106329	0.0122176	0.0108198	0.00971046	0.00967726	0.00993786	0.00954157	0.00950647	0.0105982	0.0120094	0.0102452
Hainan	0.0331729	0.0217446	0.0267408	0.0257957	0.0356327	0.0395125	0.0358585	0.0391691	0.0365647	0.0362621	0.0374297	0.0395589	0.0908501	0.034726	0.0410743	0.0382728
Chongqing	0.0182745	0.0156974	0.0160129	0.0196784	0.0198539	0.0214573	0.0233433	0.0281457	0.0350948	0.0387598	0.0324074	0.03922	0.0337679	0.0320328	0.0293874	0.0268756
Sichuan	0.0124115	0.00935836	0.00868931	0.0102932	0.00967794	0.0125367	0.0150215	0.0164293	0.0166586	0.0159269	0.0153208	0.0150402	0.0152766	0.0181133	0.0235334	0.0142858
Guizhou	0.000664236	0.0047606	0.0040095	0.00507666	0.00685892	0.00658313	0.00888577	0.0106339	0.0164422	0.0147326	0.0159131	0.012669	0.0095556	0.00746705	0.00820331	0.00883037
Yunnan	0.00470791	0.00528469	0.00826248	0.00915825	0.0105555	0.010601	0.0111697	0.0135156	0.0155989	0.0144207	0.0160439	0.0154098	0.0134813	0.0109051	0.0142019	0.0115544
Tibet	0.0263745	0.0216026	0.0157486	0.0195085	0.0209147	0.0209605	0.0176377	0.0198332	0.0261201	0.0354115	0.0329192	0.0311528	0.0245346	0.017997	0.0227373	0.0235635
Shaanxi	0.0140856	0.0137625	0.0124685	0.0135711	0.0125255	0.0118289	0.0153575	0.0147188	0.0142527	0.0136265	0.0159107	0.0162844	0.016353	0.0194614	0.016263	0.014698
Gansu	0.011034	0.00748253	0.00802393	0.00937073	0.0101177	0.00978729	0.00880158	0.00922758	0.0108179	0.0101283	0.0120844	0.0129578	0.0146643	0.0126774	0.0205606	0.0111824
Qinghai	0.0253193	0.022781	0.0184625	0.0181241	0.0148066	0.0111108	0.0114435	0.0101266	0.00824643	0.00886574	0.00895156	0.0111	0.0115248	0.0107042	0.0127756	0.0136228
Ningxia	0.0221806	0.0187007	0.016871	0.015905	0.015159	0.0148383	0.0141585	0.0154177	0.0176083	0.0176098	0.0202679	0.0220264	0.017341	0.0167995	0.0180489	0.0175288
Xinjiang	0.0155411	0.0167308	0.016443	0.0152831	0.0173192	0.0199087	0.0176343	0.0131434	0.0147342	0.0157968	0.0174384	0.0182005	0.0168463	0.0142888	0.0136827	0.0161994

## Sheet: U_tour
Comprehensive evaluation value of Tourism industry	2003	2004	2005	2006	2007	2008	2009	2010	2011	2012	2013	2014	2015	2016	2017	Average
Beijing	0.141079	0.147652	0.142998	0.132532	0.124341	0.116342	0.107471	0.107861	0.096344	0.089283	0.099953	0.0972413	0.0866675	0.0930716	0.0951956	0.111869
Tianjin	0.0612384	0.0555689	0.0573882	0.055234	0.0504362	0.0533729	0.0480877	0.0479631	0.0478109	0.0552717	0.0588024	0.0711186	0.0657309	0.0663138	0.0651825	0.0573013
Hebei	0.00623267	0.00996802	0.0106273	0.0093109	0.00895329	0.0102869	0.00779643	0.00699091	0.010211	0.0102103	0.0110845	0.0119931	0.0127836	0.012708	0.0116859	0.0100562
Shanxi	0.0131597	0.0179597	0.0188932	0.0205218	0.0192052	0.0239683	0.0205481	0.0208302	0.0205042	0.0215774	0.0192904	0.0167641	0.0181305	0.021954	0.0205419	0.0195899
Inner Mongolia	0.0102221	0.0130702	0.0168292	0.0170429	0.015533	0.0214651	0.0159696	0.0181945	0.016762	0.0160087	0.017142	0.0164398	0.01773	0.0185225	0.0188204	0.0166501
Liaoning	0.0316249	0.0305204	0.0307648	0.0330276	0.0345579	0.039908	0.0396019	0.039379	0.0329617	0.032071	0.0381462	0.0321888	0.0299203	0.0318673	0.0314363	0.0338651
Jilin	0.0098956	0.0109775	0.0100405	0.00977269	0.00989742	0.0128386	0.011847	0.0138192	0.0116706	0.0116481	0.0137875	0.0135203	0.0115035	0.0159545	0.0154157	0.0121726
Heilongjiang	0.0209889	0.0170866	0.0164549	0.018275	0.0182367	0.023863	0.0166432	0.0187309	0.0143748	0.014256	0.0167406	0.0137798	0.0114829	0.0114521	0.0136318	0.0163998
Shanghai	0.126904	0.130036	0.124376	0.114873	0.118727	0.108133	0.106694	0.116413	0.0943719	0.0883084	0.102376	0.107062	0.0936277	0.0991376	0.106415	0.109164
Jiangsu	0.0440522	0.0425276	0.0442673	0.045972	0.0472027	0.0448391	0.0453758	0.0447392	0.0408491	0.0389635	0.0354134	0.0382492	0.0380172	0.0457363	0.0505891	0.0431196
Zhejiang	0.0480805	0.050282	0.0505058	0.0534041	0.0525446	0.054328	0.0537788	0.0583219	0.124363	0.130609	0.0465382	0.0504208	0.0511533	0.0340623	0.0335601	0.0594635
Anhui	0.00727466	0.00912394	0.00931313	0.0104446	0.0114268	0.0130344	0.0133931	0.0160274	0.0169945	0.0178458	0.0220711	0.0220942	0.0218716	0.0221318	0.0219589	0.0156671
Fujian	0.0478855	0.0415802	0.0431808	0.0421312	0.0440883	0.0494613	0.0452898	0.0487656	0.0420169	0.0427568	0.0482018	0.0448884	0.0446392	0.0517868	0.0525682	0.0459494
Jiangxi	0.0112659	0.00781294	0.00973144	0.012429	0.00886393	0.0134965	0.011048	0.0100263	0.0118503	0.0120404	0.0148802	0.0154314	0.0159147	0.0159399	0.016425	0.0124771
Shandong	0.0164608	0.0177884	0.0192635	0.0203034	0.0214104	0.024045	0.0256153	0.0262056	0.0245034	0.0240756	0.0241649	0.0217284	0.0235199	0.023086	0.0230332	0.0223469
Henan	0.00587874	0.00799912	0.00764078	0.00836457	0.00771428	0.0113644	0.0457909	0.0109771	0.0066618	0.00641386	0.00749262	0.00798426	0.00710429	0.00778348	0.00909249	0.0105508
Hubei	0.0129486	0.0134807	0.0141284	0.0138668	0.0134776	0.0160919	0.0164605	0.0197589	0.0188477	0.0209745	0.0251492	0.023823	0.0221575	0.0234052	0.0210728	0.0183762
Hunan	0.0108409	0.0149534	0.0171631	0.018276	0.0177128	0.0188751	0.0199846	0.024299	0.0213972	0.0213277	0.0229647	0.0247517	0.0190541	0.021713	0.0216249	0.0196626
Guangdong	0.0879812	0.0789801	0.0707613	0.0689699	0.0637672	0.0660801	0.0623932	0.0642267	0.0555144	0.050924	0.0715671	0.0700195	0.121635	0.0589084	0.059086	0.0700543
Guangxi	0.0188882	0.0185645	0.0196402	0.0197674	0.0207948	0.0200724	0.0221052	0.0210879	0.02066	0.0215615	0.0240694	0.0256194	0.0233427	0.0257187	0.0237646	0.0217105
Hainan	0.0716871	0.0603389	0.052239	0.0594184	0.0577852	0.0675756	0.0609134	0.0552074	0.0520735	0.04666	0.045183	0.0438734	0.032624	0.0409256	0.0464894	0.0528662
Chongqing	0.0255155	0.0270833	0.0297136	0.0308639	0.0329355	0.0282555	0.0339303	0.0332554	0.0332094	0.035172	0.0361064	0.0381123	0.0383886	0.0427656	0.0404486	0.0337171
Sichuan	0.0140433	0.0167044	0.01633	0.016979	0.0202383	0.00975896	0.013721	0.014057	0.0163883	0.0145706	0.0194265	0.0193652	0.0200045	0.0213184	0.0224787	0.0170256
Guizhou	0.0101436	0.0117128	0.0186437	0.0170954	0.0157017	0.0165877	0.0167986	0.0167583	0.0159607	0.0168314	0.0178923	0.0183861	0.020028	0.0237752	0.0215747	0.0171927
Yunnan	0.0392191	0.0368234	0.038228	0.0396802	0.0398002	0.0386182	0.039298	0.0328317	0.0311504	0.0314148	0.0361115	0.0357545	0.0315367	0.0325609	0.0321659	0.0356796
Tibet	0.0437008	0.0431157	0.0386078	0.0377464	0.0506871	0.0215871	0.0332387	0.0321377	0.0328702	0.0309938	0.0349349	0.0337859	0.0309992	0.0368157	0.0294912	0.0353808
Shaanxi	0.020329	0.0257725	0.0256593	0.024226	0.0233011	0.0247326	0.0255991	0.0283094	0.0281647	0.0345405	0.0340328	0.0320477	0.0313503	0.0363228	0.0341071	0.0285663
Gansu	0.00383948	0.00532499	0.00713423	0.00697918	0.00688671	0.00680897	0.00518521	0.00785221	0.0101804	0.00946618	0.00643149	0.00569766	0.00692681	0.0106949	0.00972952	0.00727586
Qinghai	0.00804996	0.0088872	0.00943111	0.0125539	0.0126744	0.0140487	0.0124556	0.0158634	0.0145963	0.0143668	0.0143442	0.0136881	0.0150542	0.017727	0.0154444	0.013279
Ningxia	0.00958974	0.00630256	0.00877836	0.00856578	0.00908016	0.0107462	0.00988328	0.0099097	0.011896	0.0127204	0.0124059	0.0124413	0.0118304	0.0154558	0.014718	0.0109549
Xinjiang	0.0209797	0.0220026	0.0212681	0.0213735	0.0220185	0.0194153	0.0130828	0.0192002	0.0248405	0.0271368	0.0232957	0.0217299	0.0252711	0.0203844	0.0222517	0.0216167

## Sheet: T
comprehensive coordination index T	2003	2004	2005	2006	2007	2008	2009	2010	2011	2012	2013	2014	2015	2016	2017	Average
Beijing	0.415246	0.436703	0.452915	0.472757	0.489726	0.452124	0.451154	0.443101	0.425434	0.384172	0.438334	0.410635	0.389265	0.361793	0.385934	0.427286
Tianjin	0.226258	0.232831	0.264658	0.263921	0.266594	0.249282	0.270675	0.256558	0.246484	0.238594	0.274367	0.288284	0.272109	0.239566	0.233871	0.254937
Hebei	0.0266755	0.0337476	0.03412	0.0336028	0.0318096	0.0368964	0.0354988	0.0304304	0.0376342	0.0296598	0.036117	0.0362133	0.0231922	0.029532	0.0274877	0.0321745
Shanxi	0.042614	0.0469699	0.0457928	0.0566525	0.0596721	0.0692121	0.0518852	0.0492485	0.0539284	0.0519261	0.0633045	0.0556142	0.0654483	0.0683365	0.0822275	0.0575222
Inner Mongolia	0.101497	0.105667	0.114274	0.132143	0.131061	0.143872	0.137188	0.135686	0.142645	0.129551	0.168907	0.196827	0.13221	0.174296	0.200995	0.143121
Liaoning	0.130235	0.138128	0.127477	0.146117	0.16594	0.163813	0.175783	0.174945	0.154069	0.144766	0.170726	0.147825	0.0947475	0.102793	0.11094	0.14322
Jilin	0.0478786	0.051531	0.0486546	0.0542441	0.0559264	0.0627475	0.0609434	0.0596693	0.0525205	0.0483353	0.0481973	0.0393731	0.025184	0.0513818	0.0407394	0.0498217
Heilongjiang	0.083344	0.0705471	0.0682559	0.0760936	0.0777202	0.0915159	0.0779117	0.0797836	0.0755368	0.0750333	0.0869842	0.0787509	0.0701422	0.0784884	0.0933482	0.0788971
Shanghai	0.378203	0.437606	0.429224	0.429926	0.467585	0.411192	0.441681	0.438908	0.382624	0.347256	0.397938	0.392836	0.38472	0.392849	0.412203	0.40965
Jiangsu	0.16529	0.178356	0.19524	0.212546	0.231771	0.20647	0.223386	0.212415	0.193366	0.175297	0.184013	0.173471	0.170038	0.183176	0.171314	0.191743
Zhejiang	0.16753	0.186389	0.193034	0.210332	0.222025	0.206032	0.216656	0.21278	0.325747	0.303077	0.199635	0.201524	0.196646	0.170043	0.154843	0.211086
Anhui	0.0287229	0.0265687	0.0231873	0.0328306	0.0391751	0.0407504	0.0388945	0.0419976	0.0431249	0.0407246	0.0608188	0.0466341	0.0481175	0.060307	0.0538628	0.0417144
Fujian	0.151467	0.150258	0.170882	0.17884	0.190668	0.189378	0.173163	0.170852	0.155848	0.144826	0.176159	0.156212	0.147299	0.164604	0.154221	0.164978
Jiangxi	0.0499677	0.0483378	0.0453023	0.0510691	0.0418062	0.0555603	0.0534574	0.0552982	0.056479	0.0505028	0.0587901	0.0517887	0.0492798	0.0601707	0.0545858	0.0521597
Shandong	0.0718623	0.0831007	0.0860678	0.0982933	0.100274	0.0981799	0.103281	0.100266	0.102584	0.0925959	0.105194	0.102622	0.090035	0.0991659	0.0920832	0.0950404
Henan	0.00857492	0.00820503	0.00725164	0.0103379	0.0099768	0.0168038	0.0686178	0.0100203	0.00908824	0.00802038	0.0146814	0.0177903	0.0154442	0.024951	0.0200973	0.0166574
Hubei	0.0505956	0.047321	0.0433906	0.0493826	0.0504718	0.0513094	0.052459	0.0555103	0.0524324	0.0477137	0.0726077	0.0706503	0.0587751	0.0707262	0.0643542	0.0558467
Hunan	0.0442411	0.046037	0.0483433	0.0511358	0.0515428	0.0526533	0.052929	0.0574615	0.0546718	0.0477998	0.06438	0.0619349	0.0466138	0.0567753	0.0648641	0.0534256
Guangdong	0.279331	0.290474	0.288444	0.293986	0.302603	0.273496	0.294908	0.278789	0.240382	0.219115	0.273253	0.240922	0.326695	0.219752	0.201872	0.268268
Guangxi	0.0471124	0.0379292	0.0411482	0.0411384	0.0448224	0.0426229	0.0462565	0.0393757	0.0411187	0.035992	0.0498458	0.0427877	0.0369882	0.0474732	0.0431345	0.0425164
Hainan	0.175676	0.140784	0.13637	0.160065	0.184808	0.19891	0.176349	0.172345	0.16572	0.144355	0.16013	0.154245	0.262262	0.12507	0.151912	0.167267
Chongqing	0.062801	0.0592696	0.0622489	0.0769466	0.0857837	0.0788817	0.0913177	0.10136	0.121011	0.121654	0.125135	0.135125	0.121231	0.117766	0.109548	0.0980053
Sichuan	0.0396889	0.0388423	0.0319455	0.0380347	0.0421371	0.027284	0.03824	0.0391178	0.0479339	0.03735	0.0523481	0.0470443	0.0451778	0.0550092	0.0664999	0.0431102
Guizhou	0.0124337	0.016702	0.0225523	0.0240974	0.0236491	0.0248231	0.0236981	0.0272969	0.043791	0.0365801	0.0554829	0.0469089	0.031824	0.0409446	0.0392256	0.031334
Yunnan	0.0734366	0.0667262	0.0707328	0.0771499	0.0831019	0.0782365	0.0723848	0.0683653	0.0753081	0.0647422	0.090292	0.0834826	0.0631569	0.0654017	0.0748824	0.0738267
Tibet	0.695704	0.626908	0.614576	0.621587	0.633085	0.608468	0.621553	0.614877	0.614914	0.653446	0.67362	0.675284	0.638273	0.69106	0.668908	0.643484
Shaanxi	0.0585421	0.0660633	0.0606839	0.0618333	0.0608768	0.0611826	0.068571	0.0775689	0.0768673	0.0757581	0.0906464	0.0827793	0.0700139	0.0908405	0.0877378	0.0726643
Gansu	0.0354253	0.0310893	0.0287009	0.0351807	0.0341742	0.0342388	0.028318	0.0351541	0.0437335	0.0412221	0.0410767	0.0467447	0.0399013	0.051781	0.0702302	0.0397981
Qinghai	0.278676	0.255507	0.249835	0.258726	0.246431	0.25592	0.255409	0.333496	0.244008	0.251749	0.389002	0.41305	0.403504	0.471375	0.448733	0.317028
Ningxia	0.0561105	0.0518491	0.0422732	0.0488614	0.0500828	0.0557676	0.0513461	0.0532804	0.0633944	0.061409	0.0798252	0.113471	0.0525929	0.0913942	0.0787733	0.0633621
Xinjiang	0.067579	0.0671223	0.0626455	0.062827	0.069624	0.0682243	0.0546513	0.0480977	0.067214	0.0640635	0.101918	0.101002	0.090179	0.0837381	0.0853775	0.0729509

## Sheet: C
coupling degree C	2003	2004	2005	2006	2007	2008	2009	2010	2011	2012	2013	2014	2015	2016	2017	Average
Beijing	0.609556	0.556166	0.554099	0.6219	0.566657	0.526327	0.552313	0.528115	0.519882	0.555849	0.544106	0.567309	0.651294	0.620466	0.671098	0.576342
Tianjin	0.796944	0.708661	0.757599	0.702305	0.722241	0.731308	0.743008	0.771598	0.799244	0.711836	0.718714	0.751815	0.73873	0.642653	0.641346	0.7292
Hebei	0.976602	0.984906	0.986895	0.976028	0.977383	0.974423	0.957426	0.954399	0.987584	0.989632	0.98601	0.999303	0.996001	0.984673	0.991124	0.981493
Shanxi	0.96575	0.979461	0.968872	0.980374	0.990444	0.982823	0.982938	0.982199	0.987486	0.985149	0.98968	0.971866	0.918495	0.953631	0.999614	0.975919
Inner Mongolia	0.862912	0.891677	0.925248	0.910512	0.897386	0.931064	0.897757	0.915381	0.884539	0.890667	0.891317	0.869327	0.884912	0.897438	0.874992	0.895009
Liaoning	0.937027	0.940202	0.953384	0.963	0.961667	0.927416	0.917263	0.915312	0.929276	0.924278	0.888294	0.92473	0.931824	0.940338	0.933035	0.93247
Jilin	0.977489	0.97998	0.973554	0.967154	0.965637	0.984401	0.981277	0.992359	0.98312	0.984105	0.990879	0.998878	0.999137	0.997139	0.998237	0.98489
Heilongjiang	0.904828	0.906269	0.922463	0.93772	0.94319	0.945607	0.944347	0.958969	0.940409	0.948603	0.977423	0.970973	0.94408	0.94143	0.956948	0.942884
Shanghai	0.435281	0.402126	0.438276	0.385413	0.393685	0.45196	0.41313	0.464233	0.431092	0.504936	0.369561	0.513846	0.543865	0.700022	0.772324	0.481317
Jiangsu	0.71057	0.718141	0.707411	0.740005	0.780413	0.773571	0.745239	0.727633	0.788889	0.791931	0.837212	0.799071	0.837064	0.827578	0.782137	0.771124
Zhejiang	0.873304	0.865916	0.864056	0.86354	0.883781	0.870357	0.851639	0.834094	0.754961	0.759883	0.897273	0.902775	0.880298	0.897365	0.885964	0.859014
Anhui	0.959189	0.984203	0.969841	0.942484	0.949163	0.951803	0.935691	0.924079	0.948322	0.940267	0.946048	0.886662	0.934527	0.955323	0.92594	0.94357
Fujian	0.923641	0.939103	0.97576	0.891311	0.902747	0.891099	0.874387	0.881994	0.900463	0.915951	0.927764	0.943284	0.937099	0.902443	0.89625	0.913553
Jiangxi	0.991811	0.945828	0.976635	0.994336	0.971861	0.994694	0.982428	0.965765	0.982659	0.986631	0.994032	0.995613	0.998379	0.9863	0.99181	0.983919
Shandong	0.929084	0.904017	0.890339	0.955804	0.953578	0.964075	0.934097	0.932007	0.959222	0.948167	0.915251	0.953629	0.921325	0.945215	0.963394	0.937947
Henan	0.977368	0.957238	0.991529	0.982582	0.998515	0.973665	0.71199	0.963577	0.969689	0.941852	0.936564	0.940245	0.925247	0.929897	0.952269	0.943482
Hubei	0.970201	0.978458	0.976023	0.980619	0.982232	0.978374	0.982185	0.980693	0.9702	0.96761	0.953765	0.956887	0.962875	0.973854	0.966584	0.972037
Hunan	0.978689	0.993885	0.988442	0.981606	0.986499	0.980902	0.968705	0.954024	0.964852	0.970824	0.941809	0.919756	0.962595	0.93075	0.87867	0.960134
Guangdong	0.767073	0.759686	0.784221	0.776365	0.799012	0.815813	0.771354	0.784215	0.788574	0.80689	0.741775	0.719315	0.708801	0.7561	0.731218	0.767361
Guangxi	0.936148	0.948969	0.958245	0.951613	0.955576	0.961219	0.954997	0.957894	0.961692	0.955871	0.940566	0.918485	0.946258	0.93665	0.934065	0.947883
Hainan	0.863671	0.89548	0.917993	0.921027	0.915485	0.870013	0.872759	0.875972	0.920418	0.937574	0.899901	0.899867	0.799583	0.889786	0.874811	0.890289
Chongqing	0.799861	0.802074	0.773635	0.799768	0.838534	0.905433	0.856238	0.884735	0.903448	0.869124	0.878215	0.839088	0.884508	0.846958	0.843651	0.848351
Sichuan	0.969998	0.97569	0.967674	0.972144	0.955278	0.993878	0.97344	0.970713	0.981823	0.980622	0.963947	0.969486	0.973946	0.964735	0.948041	0.970761
Guizhou	0.670775	0.942764	0.850307	0.904174	0.946829	0.941244	0.928119	0.95313	0.96315	0.966803	0.989131	0.990266	0.963525	0.921742	0.944314	0.925085
Yunnan	0.770119	0.805358	0.851041	0.847077	0.869068	0.876472	0.876122	0.92391	0.948061	0.944969	0.926531	0.937058	0.942029	0.920487	0.944935	0.892216
Tibet	0.631977	0.615471	0.569271	0.598453	0.627347	0.575327	0.580971	0.61351	0.639944	0.658839	0.688173	0.695261	0.647774	0.636619	0.656632	0.629038
Shaanxi	0.980658	0.968141	0.961028	0.965859	0.974051	0.96565	0.97988	0.973939	0.971817	0.946971	0.950455	0.961472	0.951033	0.942591	0.9561	0.96331
Gansu	0.861865	0.882511	0.928583	0.916039	0.915015	0.913174	0.872803	0.910972	0.941112	0.920858	0.914807	0.880316	0.928066	0.958165	0.931172	0.911697
Qinghai	0.609702	0.62673	0.624171	0.659109	0.648631	0.630421	0.615415	0.588498	0.603596	0.607502	0.558128	0.584928	0.581479	0.589521	0.606909	0.608983
Ningxia	0.957845	0.898003	0.969892	0.952761	0.949693	0.955598	0.950914	0.951133	0.964146	0.970304	0.963969	0.91208	0.983367	0.951163	0.968452	0.953288
Xinjiang	0.993379	0.991759	0.991689	0.98785	0.989101	0.993318	0.99417	0.989769	0.981465	0.973369	0.977781	0.977969	0.977911	0.968035	0.963306	0.983391

## Sheet: D
coordinating degree D	2003	2004	2005	2006	2007	2008	2009	2010	2011	2012	2013	2014	2015	2016	2017	Average
Beijing	0.503106	0.492828	0.500959	0.542225	0.526789	0.487817	0.499177	0.483744	0.470293	0.462105	0.488365	0.482656	0.503514	0.473794	0.50892	0.495086
Tianjin	0.424635	0.406199	0.447778	0.430527	0.4388	0.426969	0.448457	0.444927	0.443848	0.412116	0.444062	0.465549	0.448347	0.392374	0.387288	0.430792
Hebei	0.161404	0.182313	0.183502	0.1811	0.176324	0.189612	0.184357	0.170419	0.192787	0.171325	0.188711	0.190232	0.151985	0.170527	0.165057	0.17731
Shanxi	0.202866	0.214488	0.210636	0.235671	0.243109	0.260813	0.225832	0.219936	0.230767	0.226175	0.250302	0.232485	0.245182	0.25528	0.286698	0.236016
Inner Mongolia	0.295945	0.306955	0.325164	0.346868	0.342947	0.365997	0.350944	0.352426	0.355212	0.339686	0.388007	0.413651	0.342045	0.3955	0.419367	0.356048
Liaoning	0.349333	0.360372	0.348618	0.375115	0.399473	0.389773	0.401546	0.400161	0.378381	0.365792	0.389428	0.369727	0.297133	0.310902	0.321732	0.363832
Jilin	0.216335	0.224721	0.217642	0.229047	0.232389	0.248533	0.244545	0.243338	0.227231	0.218099	0.218535	0.198315	0.158626	0.226351	0.201662	0.220358
Heilongjiang	0.274612	0.252853	0.250925	0.267123	0.270749	0.294174	0.271248	0.276604	0.266525	0.26679	0.291582	0.276523	0.257332	0.27183	0.29888	0.272517
Shanghai	0.405739	0.419491	0.433726	0.407061	0.429047	0.431094	0.427167	0.451393	0.406136	0.418739	0.383487	0.449285	0.457423	0.524407	0.564229	0.440562
Jiangsu	0.34271	0.35789	0.371638	0.396592	0.425297	0.399649	0.408014	0.393141	0.390569	0.37259	0.392502	0.372312	0.37727	0.389349	0.366048	0.383705
Zhejiang	0.382498	0.401742	0.408402	0.426181	0.442969	0.423464	0.429549	0.421282	0.49591	0.479899	0.423234	0.426534	0.416061	0.390629	0.370386	0.422583
Anhui	0.165984	0.161706	0.14996	0.175904	0.19283	0.196942	0.19077	0.197	0.202228	0.195683	0.23987	0.203344	0.212055	0.240026	0.223324	0.196509
Fujian	0.374034	0.375643	0.408338	0.399251	0.41488	0.410797	0.389117	0.388189	0.374613	0.364217	0.40427	0.383865	0.371529	0.385416	0.37178	0.387729
Jiangxi	0.222617	0.21382	0.210342	0.225344	0.201568	0.235086	0.229168	0.231095	0.235583	0.223221	0.241742	0.227072	0.221811	0.243611	0.232677	0.226317
Shandong	0.258391	0.274088	0.27682	0.306511	0.309224	0.307657	0.310604	0.305694	0.313689	0.296304	0.310289	0.312831	0.288013	0.306159	0.297846	0.298275
Henan	0.091547	0.0886238	0.0847951	0.100786	0.0998097	0.127911	0.221032	0.0982614	0.0938764	0.0869138	0.117261	0.129334	0.11954	0.152322	0.13834	0.11669
Hubei	0.221558	0.215178	0.205792	0.220058	0.222654	0.224053	0.22699	0.233321	0.225544	0.214868	0.263155	0.260008	0.237893	0.262444	0.249407	0.232195
Hunan	0.208082	0.213905	0.218597	0.224043	0.225493	0.227261	0.226435	0.234136	0.229674	0.215419	0.246239	0.238673	0.211826	0.229877	0.238734	0.225893
Guangdong	0.46289	0.469754	0.475609	0.477745	0.491715	0.472358	0.476947	0.467579	0.435384	0.420477	0.450213	0.416292	0.481209	0.407621	0.384203	0.452666
Guangxi	0.21001	0.18972	0.19857	0.197858	0.206957	0.20241	0.210178	0.19421	0.198855	0.185482	0.216525	0.198242	0.187084	0.210869	0.200725	0.200513
Hainan	0.389521	0.355062	0.353817	0.383959	0.411326	0.415998	0.392314	0.388548	0.390553	0.367891	0.379606	0.372558	0.457931	0.333595	0.364547	0.383815
Chongqing	0.224125	0.218034	0.219449	0.248071	0.268202	0.267249	0.279624	0.299461	0.330647	0.325166	0.331505	0.336722	0.327459	0.315821	0.304007	0.28637
Sichuan	0.196209	0.194674	0.17582	0.192289	0.200631	0.164672	0.192936	0.194865	0.216939	0.19138	0.224635	0.213562	0.209764	0.230368	0.251087	0.203322
Guizhou	0.0913247	0.125483	0.138479	0.147608	0.149638	0.152855	0.148306	0.161299	0.205371	0.188058	0.234264	0.215528	0.175109	0.194269	0.192461	0.168004
Yunnan	0.237813	0.231816	0.24535	0.25564	0.26874	0.261863	0.251829	0.251323	0.267202	0.247345	0.289238	0.279693	0.243917	0.24536	0.266006	0.256209
Tibet	0.663075	0.621163	0.59149	0.60991	0.630209	0.591665	0.600919	0.614194	0.627304	0.656137	0.680857	0.6852	0.643006	0.663281	0.662742	0.636077
Shaanxi	0.239603	0.2529	0.241493	0.244381	0.24351	0.243066	0.259213	0.274859	0.273315	0.267844	0.293522	0.282117	0.258042	0.292618	0.289631	0.263741
Gansu	0.174734	0.16564	0.163252	0.179519	0.176833	0.176822	0.157213	0.178954	0.202875	0.194832	0.193849	0.202855	0.192434	0.222744	0.255727	0.189219
Qinghai	0.412201	0.400167	0.394892	0.412951	0.399803	0.401668	0.396462	0.443015	0.383774	0.391073	0.465954	0.491533	0.484385	0.527149	0.521862	0.435126
Ningxia	0.23183	0.215779	0.202486	0.215762	0.21809	0.230849	0.220965	0.225115	0.247228	0.244101	0.277397	0.321705	0.227416	0.29484	0.276203	0.243318
Xinjiang	0.259098	0.25801	0.249249	0.249126	0.262422	0.260324	0.233094	0.218187	0.256843	0.249715	0.31568	0.314287	0.296963	0.284713	0.286783	0.266299

## Sheet: Coupling type
Coupling type	2003	2004	2005	2006	2007	2008	2009	2010	2011	2012	2013	2014	2015	2016	2017	Average
Beijing	1	1	1	1	1	1	1	1	1	1	1	1	1	1	1	1
Tianjin	2	1	1	1	1	1	1	1	1	1	1	1	1	1	1	1
Hebei	4	4	4	4	4	4	3	3	4	4	4	4	4	4	4	4
Shanxi	3	4	3	4	4	4	4	4	4	4	4	4	2	3	4	4
Inner Mongolia	2	2	2	2	2	2	2	2	2	2	2	2	2	2	2	2
Liaoning	3	3	3	3	3	2	2	2	2	2	2	3	2	3	2	2
Jilin	4	4	4	3	3	4	4	4	4	4	4	4	4	4	4	4
Heilongjiang	2	2	2	2	2	3	3	3	2	3	4	4	3	3	3	3
Shanghai	1	1	1	1	1	1	1	1	1	1	1	1	1	1	1	1
Jiangsu	1	1	1	1	1	1	1	1	1	1	1	1	1	1	1	1
Zhejiang	2	2	2	2	2	2	2	1	1	1	2	2	2	2	2	2
Anhui	3	4	3	3	3	3	3	2	3	2	3	2	3	4	2	3
Fujian	2	3	4	2	2	2	2	2	2	2	2	3	3	2	2	2
Jiangxi	4	3	4	4	4	4	4	4	4	4	4	4	4	4	4	4
Shandong	3	2	2	3	3	3	3	3	3	3	2	3	2	3	4	3
Henan	4	3	4	4	4	3	1	4	3	2	3	3	2	2	3	3
Hubei	4	4	4	4	4	4	4	4	4	3	3	3	4	4	4	4
Hunan	4	4	4	4	4	4	4	3	3	4	3	2	3	2	2	3
Guangdong	1	1	1	1	1	1	1	1	1	1	1	1	1	1	1	1
Guangxi	3	3	3	3	3	3	3	3	3	3	3	2	3	3	3	3
Hainan	2	2	2	2	2	1	2	2	2	2	2	2	1	2	2	2
Chongqing	2	1	1	1	1	2	2	2	2	2	1	1	2	1	1	1
Sichuan	3	4	3	4	3	4	4	4	4	4	3	4	4	4	3	4
Guizhou	1	3	2	2	2	2	3	3	3	3	4	4	4	2	3	2
Yunnan	1	2	2	2	2	2	2	2	2	3	2	3	3	2	3	2
Tibet	1	1	1	1	1	1	1	1	1	1	1	1	1	1	1	1
Shaanxi	4	3	3	3	4	3	4	4	4	3	3	3	3	3	3	4
Gansu	2	2	2	2	2	2	2	2	2	2	2	2	2	4	2	2
Qinghai	1	1	1	1	1	1	1	1	1	1	1	1	1	1	1	1
Ningxia	3	2	3	3	3	3	3	3	3	4	4	2	4	3	4	3
Xinjiang	4	4	4	4	4	4	4	4	4	4	4	4	4	4	4	4

## Sheet: Coordination type
Coordination type	2003	2004	2005	2006	2007	2008	2009	2010	2011	2012	2013	2014	2015	2016	2017	Average
Beijing	4	4	4	4	4	4	4	4	4	4	4	4	4	4	4	4
Tianjin	4	4	4	4	4	4	4	4	4	4	4	4	4	4	4	4
Hebei	1	1	1	1	1	1	1	1	1	1	1	1	1	1	1	1
Shanxi	1	2	2	2	2	2	2	2	2	2	2	2	2	2	2	2
Inner Mongolia	3	3	3	3	3	3	3	3	3	3	3	4	3	4	4	3
Liaoning	3	3	3	3	3	3	4	4	3	3	3	3	3	3	3	3
Jilin	2	2	2	2	2	2	2	2	2	2	1	1	1	1	1	1
Heilongjiang	3	2	3	3	3	3	3	3	2	2	2	2	2	2	3	3
Shanghai	4	4	4	4	4	4	4	4	4	4	3	4	4	4	4	4
Jiangsu	3	3	3	3	4	3	4	3	4	4	4	3	3	3	3	3
Zhejiang	4	4	4	4	4	4	4	4	4	4	4	4	4	4	3	4
Anhui	1	1	1	1	1	1	1	1	1	1	1	1	2	2	1	1
Fujian	3	4	4	4	4	4	3	3	3	3	4	3	3	3	4	4
Jiangxi	2	1	2	2	1	2	2	2	2	2	2	2	2	2	1	2
Shandong	3	3	3	3	3	3	3	3	3	3	3	2	3	3	3	3
Henan	1	1	1	1	1	1	1	1	1	1	1	1	1	1	1	1
Hubei	2	2	2	2	2	1	2	2	1	1	2	2	2	2	2	2
Hunan	1	2	2	2	2	2	2	2	2	2	2	2	1	1	1	2
Guangdong	4	4	4	4	4	4	4	4	4	4	4	4	4	4	4	4
Guangxi	2	1	1	1	1	1	1	1	1	1	1	1	1	1	1	1
Hainan	4	3	3	3	3	4	3	3	4	3	3	3	4	3	3	3
Chongqing	2	2	2	2	2	3	3	3	3	3	3	3	3	3	3	3
Sichuan	1	1	1	1	1	1	1	1	1	1	1	1	1	1	2	1
Guizhou	1	1	1	1	1	1	1	1	1	1	1	1	1	1	1	1
Yunnan	2	2	2	3	3	2	2	2	2	2	2	2	2	2	2	2
Tibet	4	4	4	4	4	4	4	4	4	4	4	4	4	4	4	4
Shaanxi	2	3	2	2	2	2	2	2	3	3	2	2	2	2	2	2
Gansu	1	1	1	1	1	1	1	1	1	1	1	1	1	1	2	1
Qinghai	4	4	4	4	3	3	3	4	3	4	4	4	4	4	4	4
Ningxia	2	2	1	1	2	2	1	2	2	2	2	3	2	3	2	2
Xinjiang	3	3	3	2	2	2	2	1	2	2	3	3	3	2	2	2

## Sheet: Average C and D of China
	2003	2004	2005	2006	2007	2008	2009	2010	2011	2012	2013	2014	2015	2016	2017
Average coupling degree	0.857849	0.862867	0.869941	0.871901	0.877764	0.878433	0.858161	0.871768	0.879714	0.879286	0.874164	0.875857	0.879227	0.880938	0.883398
Average coordinating degree	0.286898	0.285839	0.287213	0.300136	0.307175	0.30611	0.306611	0.305054	0.308682	0.298692	0.323687	0.321377	0.306526	0.31755	0.319302
