# Supplementary material for: Coupling coordination between environment, economy and tourism: A case study of China
Source: PLoS One. 2020 Feb 4;15(2):e0228426. doi: 10.1371/journal.pone.0228426 (PMC6999866; doi:10.1371/journal.pone.0228426)
Supplement: S1 Fig — (XLSX) [file pone.0228426.s004.xlsx]

## Sheet: Weights in SubSystem
Year	Tourism	Economy	Ecological environment
2003	0.231065	0.176343	0.592592
2004	0.237545	0.229462	0.532993
2005	0.235315	0.226163	0.538522
2006	0.22797	0.235897	0.536134
2007	0.227981	0.25633	0.515688
2008	0.20332	0.245989	0.550691
2009	0.165553	0.281432	0.553015
2010	0.188173	0.267418	0.544409
2011	0.210488	0.26221	0.527302
2012	0.190011	0.255116	0.554874
2013	0.178775	0.258445	0.56278
2014	0.171162	0.25324	0.575598
2015	0.178784	0.259088	0.562128
2016	0.160192	0.221079	0.618729
2017	0.196129	0.204102	0.599768
Average	0.200164	0.242154	0.557682
