# Supplementary material for: Coupling coordination between environment, economy and tourism: A case study of China
Source: PLoS One. 2020 Feb 4;15(2):e0228426. doi: 10.1371/journal.pone.0228426 (PMC6999866; doi:10.1371/journal.pone.0228426)
Supplement: S2 Fig — (XLSX) [file pone.0228426.s005.xlsx]

## Sheet: Average C and D of China
	2003	2004	2005	2006	2007	2008	2009	2010	2011	2012	2013	2014	2015	2016	2017
Average coupling degree	0.857849	0.862867	0.869941	0.871901	0.877764	0.878433	0.858161	0.871768	0.879714	0.879286	0.874164	0.875857	0.879227	0.880938	0.883398
Average coordinating degree	0.286898	0.285839	0.287213	0.300136	0.307175	0.30611	0.306611	0.305054	0.308682	0.298692	0.323687	0.321377	0.306526	0.31755	0.319302
